# Supplementary material for: A Multiplex CRISPR-Screen Identifies PLA2G4A as Prognostic Marker and Druggable Target for HOXA9 and MEIS1 Dependent AML
Source: Int J Mol Sci. 2021 Aug 30;22(17):9411. doi: 10.3390/ijms22179411 (PMC8431012; doi:10.3390/ijms22179411)
Supplement: Supplementary file 1 [file ijms-22-09411-s001.zip]

Archive with 1 entries (1 files):
- ijms-1252170-supplementary.pdf
